# Supplementary material for: Therapeutic potential of vitamin D against bisphenol A-induced spleen injury in Swiss albino mice
Source: PLoS One. 2023 Mar 9;18(3):e0280719. doi: 10.1371/journal.pone.0280719 (PMC9997876; doi:10.1371/journal.pone.0280719)
Supplement: S1 Raw images — (ZIP) [file pone.0280719.s002.zip]

Archive with 4 entries (4 files):
- Figure 5, all images.pdf
- Figure 6, all images.pdf
- Figure 7, all images.pdf
- Figure 8, all images.pdf
